# Supplementary material for: Proteome of Staphylococcus aureus Biofilm Changes Significantly with Aging
Source: Int J Mol Sci. 2022 Jun 8;23(12):6415. doi: 10.3390/ijms23126415 (PMC9223533; doi:10.3390/ijms23126415)
Supplement: Supplementary file 1 [file ijms-23-06415-s001.zip]

Archive with 2 entries (2 files):
- ijms-1708554-supplementary Figure S1.pdf
- ijms-1708554-supplementary Tables.xlsx
